# Supplementary material for: 2-(2-Hydroxy­ethyl)-3-[(2-hydroxy­ethyl)imino]isoindolin-1-one
Source: Acta Crystallogr Sect E Struct Rep Online. 2009 Aug 8;65(Pt 9):o2092–3. doi: 10.1107/S1600536809030487 (PMC2970005; doi:10.1107/S1600536809030487)
Supplement: Supplementary file 2 [file e-65-o2092-Isup2.hkl]

data_I
loop_
 _refln_index_h
 _refln_index_k
 _refln_index_l
 _refln_F_meas
 _refln_F_calc
 _refln_F_sigma
 _refln_observed_status
   2   0   0    212.42    205.46      2.41 o
   4   0   0     32.07     37.28      0.35 o
   6   0   0    119.49    121.78      1.23 o
   8   0   0    382.15    374.89      3.88 o
  10   0   0     51.22     52.81      0.67 o
  12   0   0     70.28     68.88      0.77 o
  14   0   0    129.71    128.27      1.33 o
  16   0   0    142.97    144.91      1.48 o
  18   0   0    116.61    117.02      1.23 o
  20   0   0     76.51     70.67      0.90 o
  22   0   0     29.27     31.95      0.80 o
   1   1   0     63.05     64.73      0.64 o
   3   1   0    105.63    108.02      1.06 o
   5   1   0    122.58    124.00      1.23 o
   7   1   0     80.78     81.58      0.83 o
   9   1   0     35.91     33.25      0.41 o
  11   1   0     68.21     67.37      0.70 o
  13   1   0     70.75     71.78      0.73 o
  15   1   0    116.63    118.17      1.19 o
  17   1   0     27.80     26.59      0.43 o
  19   1   0      9.58     10.66      0.61 o
  21   1   0      4.21      4.85      1.52 <
   0   2   0    889.60    913.80      9.06 o
   2   2   0    412.94    398.89      4.19 o
   4   2   0     51.33     53.08      0.54 o
   6   2   0    134.53    130.33      1.35 o
   8   2   0    254.75    249.80      2.55 o
  10   2   0     81.95     84.42      0.83 o
  12   2   0     86.05     85.11      0.88 o
  14   2   0    111.17    109.97      1.13 o
  16   2   0    150.31    147.40      1.52 o
  18   2   0     67.08     68.93      0.72 o
  20   2   0     22.60     19.12      0.40 o
   1   3   0    158.55    156.46      1.61 o
   3   3   0     73.73     75.72      0.77 o
   5   3   0    115.51    115.11      1.17 o
   7   3   0    111.32    110.84      1.12 o
   9   3   0     34.37     32.63      0.38 o
  11   3   0     78.99     79.30      0.81 o
  13   3   0     75.44     76.29      0.78 o
  15   3   0    194.51    194.56      1.96 o
  17   3   0      1.76      0.78      2.90 <
  19   3   0     56.08     56.65      0.61 o
   0   4   0    407.92    399.84      4.10 o
   2   4   0    387.79    384.70      3.89 o
   4   4   0     57.93     57.44      0.61 o
   6   4   0    116.43    113.05      1.18 o
   8   4   0    108.92    104.57      1.10 o
  10   4   0     79.62     80.32      0.82 o
  12   4   0     70.67     69.89      0.73 o
  14   4   0     56.97     55.49      0.62 o
  16   4   0    125.56    124.12      1.28 o
  18   4   0     18.49     18.61      0.39 o
   1   5   0    143.26    141.45      1.45 o
   3   5   0      5.93      3.38      0.94 o
   5   5   0      6.36      7.24      0.76 o
   7   5   0     27.03     25.17      0.42 o
   9   5   0      5.74      5.01      0.85 o
  11   5   0     27.25     26.06      0.39 o
  13   5   0     22.87     23.84      0.41 o
  15   5   0    110.44    110.57      1.14 o
  17   5   0     66.52     66.37      0.73 o
   0   6   0    181.98    193.08      1.89 o
   2   6   0    188.65    187.16      1.91 o
   4   6   0      8.17      9.27      0.72 o
   6   6   0     54.20     53.24      0.60 o
   8   6   0     56.43     56.51      0.64 o
  10   6   0     22.15     23.33      0.44 o
  12   6   0      3.61      0.71      1.80 <
  14   6   0      5.22      5.13      1.05 <
   1   7   0    100.15     95.27      1.15 o
   3   7   0      2.32      3.33      5.21 <
   5   7   0     32.31     30.20      0.71 o
   7   7   0     14.40     14.56      0.54 o
   9   7   0     15.63     16.05      0.53 o
  11   7   0     15.42     16.73      0.46 o
   0   8   0    110.56    111.09      1.29 o
   2   8   0     77.42     79.68      0.90 o
   4   8   0     41.70     38.33      0.63 o
   6   8   0     28.67     28.61      0.72 o
   1   1   1    127.97    130.97      1.28 o
   2   1   1    133.38    136.26      1.34 o
   3   1   1     81.15     79.75      0.82 o
   4   1   1     13.58     12.96      0.19 o
   5   1   1      4.79      8.03      0.29 o
   6   1   1     12.52     11.21      0.21 o
   7   1   1    149.34    147.20      1.50 o
   8   1   1     95.15     94.26      0.96 o
   9   1   1    136.47    129.27      1.37 o
  10   1   1     90.05     85.79      0.91 o
  11   1   1     79.87     71.51      0.81 o
  12   1   1    161.62    160.80      1.62 o
  13   1   1     49.86     52.41      0.52 o
  14   1   1     19.08     18.55      0.28 o
  15   1   1     14.62     10.48      0.30 o
  16   1   1     24.93     26.94      0.33 o
  17   1   1    165.97    170.03      1.67 o
  18   1   1     31.07     31.72      0.38 o
  19   1   1     64.89     66.70      0.68 o
  20   1   1     18.79     19.99      0.33 o
  21   1   1     45.65     46.94      0.50 o
  22   1   1     82.83     81.13      0.90 o
   1   2   1     65.22     69.65      0.66 o
   2   2   1    208.05    208.99      2.08 o
   3   2   1    132.82    135.17      1.33 o
   4   2   1      4.57      2.98      0.37 o
   5   2   1     27.08     25.31      0.29 o
   6   2   1     58.14     55.16      0.59 o
   7   2   1    118.87    116.47      1.19 o
   8   2   1     16.81     15.45      0.25 o
   9   2   1     53.19     52.94      0.54 o
  10   2   1      1.90      0.48      1.11 <
  11   2   1     31.95     31.56      0.34 o
  12   2   1     28.49     28.68      0.32 o
  13   2   1     39.39     40.16      0.42 o
  14   2   1     75.57     74.50      0.77 o
  15   2   1     24.44     24.57      0.32 o
  16   2   1     53.28     52.60      0.57 o
  17   2   1     66.77     66.01      0.70 o
  18   2   1      2.39      1.00      1.63 <
  19   2   1     23.97     23.59      0.32 o
  20   2   1     28.20     27.20      0.36 o
  21   2   1      7.83      6.94      0.66 o
   1   3   1     83.02     78.44      0.85 o
   2   3   1     73.61     74.50      0.75 o
   3   3   1     27.67     26.64      0.32 o
   4   3   1     81.91     83.17      0.83 o
   5   3   1     78.75     74.60      0.80 o
   6   3   1     22.60     22.38      0.27 o
   7   3   1     31.23     32.52      0.33 o
   8   3   1    126.01    123.64      1.26 o
   9   3   1    129.86    124.65      1.30 o
  10   3   1     43.71     43.36      0.45 o
  11   3   1     37.27     33.54      0.40 o
  12   3   1    104.82    103.97      1.06 o
  13   3   1     58.79     58.67      0.60 o
  14   3   1     11.73     12.02      0.30 o
  15   3   1      4.39      5.28      0.79 <
  16   3   1     32.61     33.11      0.38 o
  17   3   1    131.45    133.26      1.33 o
  18   3   1     33.58     32.52      0.39 o
  19   3   1     47.06     47.88      0.50 o
  20   3   1     23.44     22.29      0.34 o
   1   4   1     16.79     17.36      0.25 o
   2   4   1    211.13    209.65      2.12 o
   3   4   1    138.03    137.27      1.39 o
   4   4   1      8.44      9.13      0.33 o
   5   4   1     36.43     38.12      0.39 o
   6   4   1     35.62     34.75      0.38 o
   7   4   1     43.17     40.41      0.45 o
   8   4   1     18.15     18.97      0.25 o
   9   4   1     18.89     18.97      0.26 o
  10   4   1     47.96     49.52      0.50 o
  11   4   1     53.78     54.73      0.56 o
  12   4   1      9.58     10.12      0.33 o
  13   4   1     36.76     36.21      0.41 o
  14   4   1     56.99     56.54      0.59 o
  15   4   1     14.06     14.11      0.31 o
  16   4   1     22.68     23.94      0.31 o
  17   4   1     58.49     58.85      0.61 o
  18   4   1     43.84     43.09      0.48 o
  19   4   1      7.97      7.21      0.78 o
   1   5   1     57.15     58.76      0.59 o
   2   5   1     71.57     71.73      0.73 o
   3   5   1     14.54     14.12      0.28 o
   4   5   1     46.43     46.34      0.49 o
   5   5   1     36.22     35.33      0.40 o
   6   5   1      5.83      7.53      0.63 o
   7   5   1     16.49     17.65      0.28 o
   8   5   1     49.93     50.01      0.53 o
   9   5   1     86.58     83.82      0.88 o
  10   5   1     61.57     60.11      0.64 o
  11   5   1     28.86     29.43      0.35 o
  12   5   1     21.09     19.96      0.33 o
  13   5   1     35.88     35.42      0.41 o
  14   5   1      3.65      2.32      1.10 <
  15   5   1     24.00     23.15      0.34 o
  16   5   1     27.62     27.88      0.35 o
  17   5   1     70.03     71.56      0.74 o
   1   6   1      7.54      5.17      0.53 o
   2   6   1    159.97    159.46      1.61 o
   3   6   1     81.10     81.68      0.83 o
   4   6   1      2.21      1.26      1.76 <
   5   6   1     36.07     35.74      0.41 o
   6   6   1     25.84     25.39      0.33 o
   7   6   1     10.05     10.40      0.41 o
   8   6   1     28.99     28.71      0.38 o
   9   6   1     12.02     10.14      0.38 o
  10   6   1     57.02     58.72      0.61 o
  11   6   1     58.94     59.71      0.63 o
  12   6   1     26.64     27.36      0.37 o
  13   6   1     13.63     13.45      0.33 o
  14   6   1     30.54     31.58      0.37 o
  15   6   1      6.80      9.27      0.67 o
   1   7   1     11.44     12.35      0.59 o
   2   7   1     44.64     43.09      0.57 o
   3   7   1     57.02     56.19      0.68 o
   4   7   1      2.92      0.82      2.49 <
   5   7   1     10.06      9.77      0.88 o
   6   7   1      4.46      0.81      1.27 <
   7   7   1     39.07     39.37      0.48 o
   8   7   1     11.77      9.51      0.48 o
   9   7   1     32.67     36.09      0.42 o
  10   7   1     78.54     77.74      0.81 o
  11   7   1     35.98     37.98      0.42 o
  12   7   1     22.97     23.23      0.53 o
   1   8   1     20.52     19.68      0.56 o
   2   8   1    105.98    104.72      1.11 o
   3   8   1     22.34     23.72      0.51 o
   4   8   1     18.45     18.88      0.46 o
   5   8   1     11.52      8.81      0.57 o
   6   8   1     37.48     35.10      0.59 o
   0   0   2     97.94    104.96      1.03 o
   1   0   2    322.56    322.27      3.27 o
   2   0   2      6.43      8.04      0.46 o
   3   0   2    203.37    207.06      2.05 o
   4   0   2    234.29    233.67      2.37 o
   5   0   2    275.37    276.38      2.77 o
   6   0   2    190.34    193.78      1.91 o
   7   0   2    164.27    161.62      1.65 o
   8   0   2     67.14     61.76      0.70 o
   9   0   2    217.90    212.75      2.19 o
  10   0   2     55.63     58.66      0.60 o
  11   0   2     42.55     44.01      0.47 o
  12   0   2    156.16    152.15      1.58 o
  13   0   2     24.97     23.22      0.35 o
  14   0   2    107.88    106.37      1.10 o
  15   0   2    134.95    134.99      1.37 o
  16   0   2     18.44     18.40      0.40 o
  17   0   2      0.00      2.73     15.73 <
  18   0   2     50.25     48.33      0.57 o
  19   0   2     38.51     42.32      0.48 o
  20   0   2     21.36     25.57      0.41 o
  21   0   2     37.49     35.51      0.50 o
  22   0   2     30.87     22.74      0.80 o
   0   1   2    149.76    154.93      1.50 o
   1   1   2      9.42      9.92      0.20 o
   2   1   2     82.98     84.80      0.83 o
   3   1   2     97.14    100.51      0.98 o
   4   1   2     93.35     95.73      0.94 o
   5   1   2     44.42     47.22      0.46 o
   6   1   2    112.76    114.39      1.13 o
   7   1   2     23.61     26.56      0.28 o
   8   1   2     62.34     62.66      0.64 o
   9   1   2     33.97     33.43      0.38 o
  10   1   2     52.28     51.31      0.54 o
  11   1   2     10.46     10.17      0.23 o
  12   1   2     13.13     13.52      0.24 o
  13   1   2      5.32      4.92      0.48 o
  14   1   2     27.69     27.38      0.33 o
  15   1   2     15.32     15.07      0.30 o
  16   1   2     11.14     10.72      0.35 o
  17   1   2      1.45      1.27      2.73 <
  18   1   2     21.57     21.45      0.34 o
  19   1   2     15.22     15.01      0.34 o
  20   1   2     30.36     29.95      0.38 o
  21   1   2     32.10     30.93      0.39 o
  22   1   2     16.13     15.45      0.69 o
   0   2   2    184.57    185.08      1.85 o
   1   2   2    290.02    282.61      2.90 o
   2   2   2     18.52     21.43      0.23 o
   3   2   2    109.87    107.29      1.10 o
   4   2   2    286.10    280.29      2.86 o
   5   2   2    162.51    159.69      1.63 o
   6   2   2     32.76     35.82      0.35 o
   7   2   2     36.05     37.89      0.39 o
   8   2   2     24.25     20.39      0.30 o
   9   2   2     70.27     73.53      0.71 o
  10   2   2     60.43     60.14      0.62 o
  11   2   2     33.37     31.65      0.36 o
  12   2   2    125.70    122.14      1.26 o
  13   2   2     76.07     75.10      0.77 o
  14   2   2     92.74     91.41      0.94 o
  15   2   2     71.31     71.44      0.73 o
  16   2   2      8.43      8.96      0.46 o
  17   2   2     34.65     35.80      0.40 o
  18   2   2     21.30     20.78      0.33 o
  19   2   2     16.22     18.55      0.32 o
  20   2   2      3.30      7.39      1.32 <
  21   2   2     12.96     11.97      0.54 o
   0   3   2    164.16    162.66      1.66 o
   1   3   2     62.90     62.24      0.65 o
   2   3   2     40.26     40.29      0.44 o
   3   3   2     98.04     98.05      0.99 o
   4   3   2     85.51     84.61      0.87 o
   5   3   2     40.67     39.77      0.43 o
   6   3   2    143.34    142.27      1.44 o
   7   3   2     70.51     72.14      0.71 o
   8   3   2     41.77     43.80      0.43 o
   9   3   2     18.69     16.00      0.24 o
  10   3   2     50.35     51.07      0.52 o
  11   3   2     11.16     12.11      0.29 o
  12   3   2     16.21     16.13      0.27 o
  13   3   2      7.76      7.67      0.39 o
  14   3   2     60.32     60.03      0.62 o
  15   3   2     31.10     30.51      0.36 o
  16   3   2     13.71     13.21      0.32 o
  17   3   2      7.64      7.77      0.47 o
  18   3   2     33.26     33.79      0.40 o
  19   3   2      9.05      9.27      0.44 o
  20   3   2     54.81     52.83      0.61 o
   0   4   2    160.19    159.38      1.61 o
   1   4   2    174.23    170.07      1.75 o
   2   4   2     21.90     23.39      0.28 o
   3   4   2     19.82     16.49      0.26 o
   4   4   2    181.93    181.60      1.82 o
   5   4   2     12.92     12.56      0.26 o
   6   4   2     42.07     42.91      0.44 o
   7   4   2     50.30     50.16      0.52 o
   8   4   2      5.25      4.59      0.53 o
   9   4   2     31.54     29.03      0.35 o
  10   4   2     48.36     48.81      0.50 o
  11   4   2     58.91     59.13      0.61 o
  12   4   2     75.53     72.63      0.77 o
  13   4   2     88.98     88.14      0.90 o
  14   4   2     47.70     46.61      0.51 o
  15   4   2      6.76      6.32      0.51 o
  16   4   2     13.48     13.26      0.33 o
  17   4   2     57.93     58.11      0.61 o
  18   4   2     15.63     16.02      0.31 o
  19   4   2      4.38      3.92      1.43 <
   0   5   2     25.03     25.12      0.39 o
   1   5   2     58.61     59.60      0.61 o
   2   5   2     73.54     75.15      0.75 o
   3   5   2     45.13     44.38      0.48 o
   4   5   2      7.77     11.04      0.45 o
   5   5   2     10.08     11.43      0.39 o
   6   5   2     57.02     55.68      0.59 o
   7   5   2     69.20     68.79      0.71 o
   8   5   2     22.02     20.92      0.31 o
   9   5   2     37.40     38.58      0.41 o
  10   5   2     10.14     11.71      0.35 o
  11   5   2     51.20     50.24      0.54 o
  12   5   2     10.59     11.90      0.39 o
  13   5   2     19.75     20.05      0.32 o
  14   5   2     59.68     59.26      0.63 o
  15   5   2      3.05      2.28      1.23 <
  16   5   2      2.21      3.23      1.78 <
  17   5   2     15.19     16.52      0.37 o
   0   6   2    113.06    111.38      1.16 o
   1   6   2     90.04     89.22      0.92 o
   2   6   2     18.76     17.24      0.32 o
   3   6   2     10.73     10.79      0.41 o
   4   6   2     48.53     46.64      0.52 o
   5   6   2     20.05     19.91      0.30 o
   6   6   2      8.09      7.89      0.49 o
   7   6   2     18.37     17.67      0.31 o
   8   6   2     26.42     25.58      0.34 o
   9   6   2     12.17     11.63      0.38 o
  10   6   2     30.31     30.73      0.39 o
  11   6   2     11.73     11.73      0.40 o
  12   6   2     55.55     52.52      0.59 o
  13   6   2     27.44     27.22      0.35 o
  14   6   2      0.00      1.27     13.51 <
  15   6   2     12.44     12.76      0.42 o
   0   7   2      3.66      3.05      2.35 <
   1   7   2     37.08     36.86      0.52 o
   2   7   2     72.88     71.65      0.80 o
   3   7   2     23.05     22.93      0.47 o
   4   7   2      8.35      7.02      0.78 o
   5   7   2     35.64     34.25      0.49 o
   6   7   2     28.23     27.65      0.41 o
   7   7   2     28.33     29.67      0.40 o
   8   7   2     29.40     28.91      0.40 o
   9   7   2     23.16     23.68      0.34 o
  10   7   2      7.21      8.34      0.63 o
  11   7   2     35.70     34.67      0.44 o
   0   8   2     53.63     54.13      0.71 o
   1   8   2     46.21     48.90      0.57 o
   2   8   2      0.00      4.57     18.91 <
   3   8   2     12.37     12.78      0.54 o
   4   8   2      8.43      8.81      0.80 o
   5   8   2     21.26     19.74      0.58 o
   6   8   2     29.70     24.58      0.56 o
   1   1   3     39.31     41.04      0.41 o
   2   1   3    289.43    299.44      2.90 o
   3   1   3    154.28    156.64      1.55 o
   4   1   3    304.58    315.76      3.05 o
   5   1   3     59.64     59.35      0.61 o
   6   1   3      3.65      2.88      0.60 o
   7   1   3    175.80    177.00      1.76 o
   8   1   3     33.08     32.40      0.37 o
   9   1   3     54.37     52.16      0.57 o
  10   1   3    101.84     94.71      1.03 o
  11   1   3     65.63     60.74      0.67 o
  12   1   3     54.11     55.77      0.56 o
  13   1   3     91.78     96.12      0.93 o
  14   1   3      1.82      1.06      1.76 <
  15   1   3     58.29     57.29      0.61 o
  16   1   3     74.93     76.53      0.77 o
  17   1   3     74.80     71.15      0.77 o
  18   1   3      4.54      2.71      0.84 <
  19   1   3     21.57     21.93      0.34 o
  20   1   3     29.43     30.56      0.37 o
  21   1   3     71.73     68.39      0.76 o
   1   2   3    180.67    179.52      1.81 o
   2   2   3     32.78     33.61      0.35 o
   3   2   3    147.97    147.95      1.48 o
   4   2   3     39.03     39.10      0.41 o
   5   2   3    103.48    103.90      1.05 o
   6   2   3    111.44    111.67      1.12 o
   7   2   3     25.04     24.41      0.30 o
   8   2   3     59.21     60.46      0.61 o
   9   2   3     53.41     52.62      0.55 o
  10   2   3     10.08     11.09      0.25 o
  11   2   3     95.06     93.38      0.96 o
  12   2   3     49.28     48.61      0.52 o
  13   2   3     45.80     45.96      0.48 o
  14   2   3     34.73     35.68      0.39 o
  15   2   3     41.91     42.35      0.45 o
  16   2   3     16.42     16.22      0.31 o
  17   2   3     54.39     55.02      0.58 o
  18   2   3     17.17     17.52      0.35 o
  19   2   3     56.07     54.58      0.60 o
  20   2   3      9.15      9.99      0.47 o
  21   2   3     11.87     11.55      0.58 o
   1   3   3      7.43      9.78      0.42 o
   2   3   3      6.99      6.79      0.46 o
   3   3   3     45.16     41.38      0.48 o
   4   3   3     52.50     52.55      0.55 o
   5   3   3     86.54     87.94      0.88 o
   6   3   3     61.38     57.76      0.63 o
   7   3   3     71.30     72.76      0.72 o
   8   3   3     38.15     33.68      0.40 o
   9   3   3     23.65     21.72      0.27 o
  10   3   3     17.09     15.29      0.24 o
  11   3   3     26.64     26.01      0.31 o
  12   3   3     34.31     34.12      0.38 o
  13   3   3     54.00     55.41      0.56 o
  14   3   3     82.61     83.23      0.84 o
  15   3   3     72.19     70.02      0.74 o
  16   3   3     18.00     16.79      0.30 o
  17   3   3     28.93     28.16      0.35 o
  18   3   3     49.52     49.10      0.53 o
  19   3   3      3.56      2.10      1.17 <
  20   3   3      4.53      4.34      1.38 <
   1   4   3     16.39     16.34      0.26 o
   2   4   3      4.82      6.55      0.53 o
   3   4   3     17.34     17.89      0.26 o
   4   4   3     13.85     13.76      0.26 o
   5   4   3     60.18     60.31      0.62 o
   6   4   3    111.03    110.70      1.12 o
   7   4   3      9.11      9.49      0.29 o
   8   4   3     56.09     55.67      0.58 o
   9   4   3      8.73      8.43      0.33 o
  10   4   3     20.24     18.81      0.28 o
  11   4   3     51.70     50.42      0.54 o
  12   4   3     31.89     32.78      0.36 o
  13   4   3      8.92      9.67      0.42 o
  14   4   3     33.36     33.06      0.38 o
  15   4   3     60.29     58.73      0.63 o
  16   4   3     30.70     29.91      0.37 o
  17   4   3     32.40     33.37      0.38 o
  18   4   3     23.66     23.95      0.31 o
  19   4   3     33.39     32.49      0.59 o
   1   5   3     22.71     21.81      0.31 o
   2   5   3     30.60     31.53      0.35 o
   3   5   3     20.49     20.47      0.28 o
   4   5   3      7.90      8.89      0.38 o
   5   5   3     58.49     59.16      0.61 o
   6   5   3     42.71     41.62      0.46 o
   7   5   3     36.95     36.82      0.41 o
   8   5   3     34.76     33.33      0.39 o
   9   5   3     14.51     13.61      0.30 o
  10   5   3      3.08      2.21      1.09 <
  11   5   3      5.17      4.48      0.69 o
  12   5   3     38.09     39.19      0.44 o
  13   5   3     31.64     31.49      0.39 o
  14   5   3     53.82     55.44      0.57 o
  15   5   3     64.77     63.40      0.68 o
  16   5   3     16.50     16.73      0.32 o
  17   5   3      6.32      7.03      0.89 o
   1   6   3     57.85     57.32      0.61 o
   2   6   3     19.65     19.43      0.31 o
   3   6   3     55.02     55.58      0.58 o
   4   6   3     11.87     11.24      0.33 o
   5   6   3      8.89      7.83      0.43 o
   6   6   3     64.29     64.78      0.66 o
   7   6   3      3.05      1.36      1.23 <
   8   6   3     25.50     25.42      0.34 o
   9   6   3      6.15      6.60      0.61 o
  10   6   3     39.37     38.85      0.45 o
  11   6   3     14.73     15.58      0.34 o
  12   6   3     12.47     13.16      0.34 o
  13   6   3     26.80     25.27      0.36 o
  14   6   3     25.59     25.46      0.34 o
  15   6   3     44.00     42.63      0.55 o
   1   7   3     10.23     10.34      0.60 o
   2   7   3      2.57      3.51      2.32 <
   3   7   3     27.37     25.97      0.43 o
   4   7   3      7.34      6.15      0.75 o
   5   7   3     28.48     27.64      0.41 o
   6   7   3      6.10      5.26      0.85 o
   7   7   3     14.03     14.26      0.38 o
   8   7   3     15.94     16.73      0.35 o
   9   7   3      0.00      1.63     17.54 <
  10   7   3      2.59      7.62      1.82 <
  11   7   3      4.92      3.78      1.17 <
   1   8   3     10.48      9.83      0.64 o
   2   8   3     31.31     30.38      0.46 o
   3   8   3     33.45     30.81      0.51 o
   4   8   3     18.64     15.37      0.60 o
   5   8   3      6.70      0.33      1.29 <
   0   0   4    179.87    181.90      1.84 o
   1   0   4     67.43     75.75      0.70 o
   2   0   4    145.34    148.18      1.46 o
   3   0   4     56.59     54.92      0.60 o
   4   0   4    105.28    106.53      1.07 o
   5   0   4    170.91    169.52      1.72 o
   6   0   4    299.45    299.80      3.01 o
   7   0   4     90.67     81.84      0.93 o
   8   0   4    252.43    241.56      2.53 o
   9   0   4     33.23     28.65      0.38 o
  10   0   4     31.51     30.80      0.36 o
  11   0   4      6.15      6.21      0.49 o
  12   0   4     23.24     23.38      0.33 o
  13   0   4    121.03    125.47      1.23 o
  14   0   4     24.06     24.55      0.35 o
  15   0   4     39.79     39.37      0.48 o
  16   0   4      4.15      7.69      1.22 <
  17   0   4     53.35     52.38      0.61 o
  18   0   4     40.09     36.26      0.51 o
  19   0   4     58.43     58.82      0.65 o
  20   0   4      9.48     10.84      0.69 o
  21   0   4     13.83     16.91      0.56 o
   0   1   4     29.17     31.13      0.34 o
   1   1   4     14.51     14.02      0.23 o
   2   1   4      1.55      1.50      1.23 <
   3   1   4     50.01     51.28      0.51 o
   4   1   4     44.99     45.79      0.46 o
   5   1   4     28.61     29.19      0.31 o
   6   1   4     32.06     32.92      0.35 o
   7   1   4     18.43     17.99      0.25 o
   8   1   4     33.15     34.28      0.36 o
   9   1   4     84.79     84.79      0.86 o
  10   1   4     16.12     16.40      0.23 o
  11   1   4     51.10     52.58      0.53 o
  12   1   4     28.83     27.45      0.32 o
  13   1   4      6.66      7.07      0.42 o
  14   1   4     38.58     37.80      0.43 o
  15   1   4     12.97     14.14      0.32 o
  16   1   4     13.30     12.44      0.33 o
  17   1   4     11.79     11.46      0.39 o
  18   1   4      2.51      1.68      1.55 <
  19   1   4     23.42     23.34      0.33 o
  20   1   4      2.10      1.79      2.86 <
  21   1   4     20.72     20.15      0.35 o
   0   2   4     93.34     94.74      0.95 o
   1   2   4     18.57     23.37      0.26 o
   2   2   4     86.24     89.67      0.88 o
   3   2   4      3.10      6.19      0.86 <
   4   2   4     37.58     38.38      0.41 o
   5   2   4    162.19    157.42      1.63 o
   6   2   4    146.20    144.73      1.47 o
   7   2   4     38.85     37.62      0.42 o
   8   2   4    220.97    215.27      2.21 o
   9   2   4     35.62     34.12      0.38 o
  10   2   4     38.00     36.75      0.40 o
  11   2   4      3.44      0.23      0.74 <
  12   2   4     13.89     14.89      0.26 o
  13   2   4    136.47    137.61      1.37 o
  14   2   4     29.07     28.87      0.34 o
  15   2   4      9.42      9.10      0.38 o
  16   2   4      3.99      5.38      0.95 <
  17   2   4     20.33     20.31      0.31 o
  18   2   4     18.35     16.16      0.33 o
  19   2   4     23.44     24.67      0.34 o
  20   2   4      3.82      0.29      1.18 <
  21   2   4      9.45      8.88      0.94 o
   0   3   4     78.98     77.06      0.83 o
   1   3   4      7.20      7.19      0.51 o
   2   3   4     55.61     53.52      0.58 o
   3   3   4     36.85     37.95      0.42 o
   4   3   4     16.50     16.60      0.29 o
   5   3   4     41.60     40.23      0.44 o
   6   3   4     23.78     22.04      0.28 o
   7   3   4     86.51     85.74      0.87 o
   8   3   4     44.63     45.14      0.47 o
   9   3   4    107.35    104.84      1.08 o
  10   3   4     16.64     16.12      0.25 o
  11   3   4     65.65     66.17      0.67 o
  12   3   4     35.06     34.65      0.39 o
  13   3   4      4.74      4.40      0.64 o
  14   3   4     58.78     58.49      0.61 o
  15   3   4     32.30     33.15      0.37 o
  16   3   4     14.48     14.68      0.30 o
  17   3   4     17.31     17.43      0.29 o
  18   3   4      5.05      4.59      0.78 o
  19   3   4     29.76     30.93      0.37 o
  20   3   4      6.99      7.89      0.96 o
   0   4   4     18.25     18.28      0.36 o
   1   4   4     13.52     14.18      0.28 o
   2   4   4     32.69     33.30      0.36 o
   3   4   4      3.49      4.46      0.86 <
   4   4   4     93.58     96.00      0.95 o
   5   4   4     60.39     60.79      0.62 o
   6   4   4     23.03     20.74      0.28 o
   7   4   4     38.29     37.21      0.41 o
   8   4   4    135.68    131.00      1.36 o
   9   4   4     18.07     17.62      0.26 o
  10   4   4     40.13     40.86      0.43 o
  11   4   4      2.45      0.15      1.25 <
  12   4   4      8.56      8.56      0.44 o
  13   4   4    111.47    110.21      1.13 o
  14   4   4     24.48     23.69      0.33 o
  15   4   4      6.79      6.38      0.53 o
  16   4   4      1.82      0.98      2.01 <
  17   4   4      5.77      6.50      0.67 o
  18   4   4      9.10     10.13      0.45 o
  19   4   4     14.93     12.93      0.69 o
   0   5   4     91.57     92.49      0.94 o
   1   5   4     14.65     14.93      0.28 o
   2   5   4     80.04     81.70      0.82 o
   3   5   4      2.26      0.99      1.28 <
   4   5   4     28.80     30.73      0.34 o
   5   5   4     10.34     10.30      0.30 o
   6   5   4     15.88     16.37      0.27 o
   7   5   4    107.79    107.45      1.09 o
   8   5   4      4.44      2.11      0.72 o
   9   5   4     31.77     29.43      0.36 o
  10   5   4     12.22     12.70      0.33 o
  11   5   4      9.58     10.19      0.39 o
  12   5   4      5.15      6.84      0.80 o
  13   5   4      2.00      2.32      2.08 <
  14   5   4     35.68     36.96      0.41 o
  15   5   4     17.61     18.48      0.33 o
  16   5   4      3.71      3.28      1.06 <
  17   5   4     13.87     13.85      0.42 o
   0   6   4     10.58     10.89      0.49 o
   1   6   4      8.56      9.12      0.38 o
   2   6   4     18.41     18.86      0.29 o
   3   6   4     14.20     14.75      0.30 o
   4   6   4     46.81     46.45      0.50 o
   5   6   4      4.62      3.66      0.69 o
   6   6   4     35.55     35.27      0.40 o
   7   6   4     57.91     56.54      0.61 o
   8   6   4     27.07     26.70      0.34 o
   9   6   4     23.58     23.18      0.32 o
  10   6   4     33.55     35.46      0.40 o
  11   6   4     33.46     34.12      0.39 o
  12   6   4     29.72     29.50      0.37 o
  13   6   4     39.56     41.04      0.45 o
  14   6   4      5.87      5.13      0.75 o
  15   6   4     44.63     43.77      0.63 o
   0   7   4     35.48     35.09      0.57 o
   1   7   4      5.19      3.32      1.07 <
   2   7   4     32.85     34.08      0.44 o
   3   7   4      6.20      5.08      0.86 o
   4   7   4      8.98     10.35      0.57 o
   5   7   4      9.06      7.78      0.58 o
   6   7   4      3.91      5.28      1.42 <
   7   7   4     69.48     70.17      0.74 o
   8   7   4      3.35      1.45      1.94 <
   9   7   4     15.27     15.91      0.40 o
  10   7   4     10.10     10.42      0.54 o
  11   7   4      6.02      4.86      1.63 <
   0   8   4      6.72      6.87      1.74 <
   1   8   4      8.33      8.97      1.09 o
   2   8   4      1.48      3.41      5.73 <
   3   8   4     10.48     10.51      0.82 o
   4   8   4     19.79     18.78      0.80 o
   1   1   5    206.38    209.05      2.07 o
   2   1   5    165.27    161.60      1.66 o
   3   1   5    226.41    227.21      2.27 o
   4   1   5     75.19     69.60      0.76 o
   5   1   5    147.99    148.75      1.49 o
   6   1   5    106.11    105.85      1.07 o
   7   1   5     74.46     72.50      0.76 o
   8   1   5     75.55     72.19      0.77 o
   9   1   5    104.99    104.74      1.06 o
  10   1   5     42.11     42.42      0.44 o
  11   1   5      8.98      8.91      0.28 o
  12   1   5     53.50     51.97      0.55 o
  13   1   5     19.74     19.28      0.28 o
  14   1   5    123.00    125.02      1.24 o
  15   1   5     12.71     14.75      0.35 o
  16   1   5    100.88    100.03      1.03 o
  17   1   5     82.94     85.11      0.85 o
  18   1   5     29.11     28.62      0.38 o
  19   1   5     19.31     20.66      0.32 o
  20   1   5     36.30     31.53      0.43 o
  21   1   5     31.69     33.60      0.45 o
   1   2   5     52.65     55.29      0.55 o
   2   2   5     81.68     81.51      0.83 o
   3   2   5     72.29     76.65      0.74 o
   4   2   5     37.05     37.86      0.41 o
   5   2   5     36.82     41.25      0.41 o
   6   2   5     41.52     42.95      0.44 o
   7   2   5     86.08     87.84      0.87 o
   8   2   5     66.43     67.59      0.67 o
   9   2   5     53.55     55.17      0.55 o
  10   2   5    139.63    139.12      1.40 o
  11   2   5     22.87     21.19      0.29 o
  12   2   5     97.50     97.99      0.99 o
  13   2   5     58.28     58.67      0.60 o
  14   2   5     68.53     69.47      0.71 o
  15   2   5      9.32      8.86      0.39 o
  16   2   5     38.24     37.71      0.43 o
  17   2   5     21.83     22.21      0.33 o
  18   2   5     43.99     43.35      0.48 o
  19   2   5     25.88     24.66      0.35 o
  20   2   5      9.33      8.65      0.52 o
   1   3   5     22.22     20.57      0.30 o
   2   3   5     51.40     48.14      0.54 o
   3   3   5     10.28      8.34      0.31 o
   4   3   5     89.75     85.98      0.91 o
   5   3   5     31.86     31.03      0.34 o
   6   3   5      6.44      3.50      0.39 o
   7   3   5     46.46     43.19      0.48 o
   8   3   5     49.58     52.06      0.51 o
   9   3   5    100.73    100.78      1.02 o
  10   3   5     92.83     92.43      0.94 o
  11   3   5      7.13      3.63      0.41 o
  12   3   5      8.04      6.59      0.42 o
  13   3   5     14.32     14.12      0.30 o
  14   3   5     83.47     82.51      0.85 o
  15   3   5     29.71     30.55      0.36 o
  16   3   5     87.45     86.02      0.89 o
  17   3   5     29.30     30.52      0.36 o
  18   3   5     15.39     15.37      0.31 o
  19   3   5     39.85     40.76      0.46 o
  20   3   5     59.80     55.45      0.92 o
   1   4   5     39.28     39.93      0.42 o
   2   4   5     57.78     56.97      0.60 o
   3   4   5     23.53     23.95      0.30 o
   4   4   5      8.49      7.91      0.34 o
   5   4   5     51.98     52.61      0.54 o
   6   4   5      4.05      3.45      0.63 o
   7   4   5      9.03      8.37      0.31 o
   8   4   5     26.63     25.52      0.32 o
   9   4   5     36.23     35.48      0.40 o
  10   4   5     99.35     97.60      1.01 o
  11   4   5      5.35      5.40      0.60 o
  12   4   5     42.24     43.71      0.46 o
  13   4   5     49.78     49.32      0.53 o
  14   4   5     31.83     32.57      0.38 o
  15   4   5     18.18     18.95      0.31 o
  16   4   5      7.16      6.48      0.51 o
  17   4   5     10.74     11.18      0.40 o
  18   4   5     21.75     21.33      0.36 o
   1   5   5     53.61     53.28      0.56 o
   2   5   5     13.05     11.94      0.26 o
   3   5   5     59.06     59.26      0.61 o
   4   5   5     74.69     74.08      0.76 o
   5   5   5     51.51     51.76      0.54 o
   6   5   5     29.42     28.10      0.34 o
   7   5   5     19.76     19.66      0.28 o
   8   5   5     46.02     46.28      0.49 o
   9   5   5     34.14     33.89      0.39 o
  10   5   5     55.66     53.90      0.58 o
  11   5   5     10.90     10.53      0.37 o
  12   5   5      7.21      6.94      0.53 o
  13   5   5     12.57     12.79      0.34 o
  14   5   5     54.72     54.43      0.58 o
  15   5   5     27.87     28.01      0.35 o
  16   5   5     61.73     61.37      0.66 o
  17   5   5     10.93      8.24      1.15 o
   1   6   5     16.93     18.45      0.30 o
   2   6   5     14.78     14.69      0.29 o
   3   6   5      4.70      5.73      0.75 o
   4   6   5     39.83     39.16      0.43 o
   5   6   5     70.79     69.97      0.73 o
   6   6   5     35.19     34.07      0.39 o
   7   6   5     41.19     39.77      0.45 o
   8   6   5     24.15     25.22      0.32 o
   9   6   5     12.81     14.18      0.32 o
  10   6   5     36.02     35.31      0.41 o
  11   6   5     36.77     37.09      0.42 o
  12   6   5      9.63      9.04      0.43 o
  13   6   5     15.31     16.19      0.32 o
  14   6   5      4.87      0.58      0.93 <
   1   7   5      7.13      7.53      0.66 o
   2   7   5     19.27     19.49      0.36 o
   3   7   5     25.36     24.69      0.37 o
   4   7   5     35.27     38.33      0.44 o
   5   7   5     11.90      9.24      0.52 o
   6   7   5     28.58     28.06      0.41 o
   7   7   5     17.00     16.20      0.35 o
   8   7   5      4.05      0.26      1.47 <
   9   7   5     11.36      9.51      0.48 o
  10   7   5      4.18      5.10      1.32 <
   2   8   5      3.82      4.55      3.87 <
   0   0   6    254.20    249.84      2.56 o
   1   0   6     80.78     80.47      0.84 o
   2   0   6    127.54    128.31      1.29 o
   3   0   6    135.45    127.93      1.37 o
   4   0   6     35.62     36.96      0.41 o
   5   0   6     62.63     57.84      0.65 o
   6   0   6    131.80    126.26      1.33 o
   7   0   6    168.63    158.42      1.70 o
   8   0   6    107.38     98.55      1.09 o
   9   0   6     86.97     89.10      0.89 o
  10   0   6      3.61      3.28      1.11 <
  11   0   6     94.42     95.29      0.97 o
  12   0   6    103.29    102.33      1.06 o
  13   0   6    121.63    121.01      1.24 o
  14   0   6     29.74     27.99      0.42 o
  15   0   6    158.64    157.02      1.61 o
  16   0   6     50.01     52.04      0.59 o
  17   0   6     34.74     31.17      0.49 o
  18   0   6     10.95     10.78      0.58 o
  19   0   6     29.83     33.32      0.48 o
  20   0   6      6.47      0.85      1.01 o
  21   0   6     73.86     64.18      0.89 o
   0   1   6     88.87     89.14      0.91 o
   1   1   6      3.51      2.90      0.70 <
   2   1   6     39.14     39.87      0.42 o
   3   1   6     29.87     29.95      0.34 o
   4   1   6     12.74     12.35      0.25 o
   5   1   6     20.11     19.94      0.27 o
   6   1   6     14.63     14.53      0.25 o
   7   1   6      4.91      2.95      0.53 o
   8   1   6     28.23     27.17      0.31 o
   9   1   6     36.69     36.86      0.39 o
  10   1   6      2.86      0.20      0.77 <
  11   1   6      7.89      7.36      0.32 o
  12   1   6     29.29     28.99      0.34 o
  13   1   6     52.16     52.84      0.55 o
  14   1   6     17.44     16.76      0.30 o
  15   1   6     51.17     50.95      0.55 o
  16   1   6      3.82      3.32      1.13 <
  17   1   6     29.26     29.58      0.38 o
  18   1   6      5.00      6.71      0.89 <
  19   1   6      9.29      9.73      0.45 o
  20   1   6     16.02     16.97      0.33 o
   0   2   6     39.99     42.64      0.46 o
   1   2   6     62.55     65.09      0.65 o
   2   2   6      8.57      9.35      0.41 o
   3   2   6     92.61     90.50      0.94 o
   4   2   6     15.50     15.56      0.27 o
   5   2   6     48.04     45.37      0.50 o
   6   2   6    128.63    121.94      1.29 o
   7   2   6    122.13    114.22      1.23 o
   8   2   6     44.05     41.88      0.46 o
   9   2   6     34.03     38.02      0.37 o
  10   2   6     39.12     40.86      0.42 o
  11   2   6     68.47     68.39      0.70 o
  12   2   6     56.90     54.66      0.59 o
  13   2   6    131.42    130.05      1.32 o
  14   2   6     50.79     49.36      0.54 o
  15   2   6    132.87    130.75      1.34 o
  16   2   6     50.31     52.99      0.54 o
  17   2   6     28.54     26.27      0.36 o
  18   2   6     27.31     28.00      0.36 o
  19   2   6     17.56     20.96      0.32 o
  20   2   6     21.66     17.62      0.44 o
   0   3   6    149.31    148.98      1.50 o
   1   3   6     18.80     19.24      0.26 o
   2   3   6     65.00     66.22      0.66 o
   3   3   6      3.00      0.77      0.85 <
   4   3   6     12.98     12.77      0.25 o
   5   3   6      2.93      0.19      0.92 <
   6   3   6     29.10     30.01      0.32 o
   7   3   6      3.11      1.36      0.72 <
   8   3   6     35.00     35.42      0.38 o
   9   3   6     64.99     65.85      0.66 o
  10   3   6     21.92     20.81      0.29 o
  11   3   6      7.78      7.28      0.40 o
  12   3   6     57.52     57.69      0.60 o
  13   3   6     65.87     66.60      0.68 o
  14   3   6     22.10     22.80      0.31 o
  15   3   6     56.18     55.44      0.59 o
  16   3   6     18.61     17.95      0.30 o
  17   3   6     21.30     21.86      0.32 o
  18   3   6      9.32     11.88      0.45 o
  19   3   6      4.97      3.10      1.18 <
   0   4   6     84.72     85.76      0.87 o
   1   4   6     51.53     52.78      0.54 o
   2   4   6     59.01     60.92      0.61 o
   3   4   6     34.08     33.35      0.38 o
   4   4   6      6.38      5.11      0.47 o
   5   4   6     74.37     72.00      0.76 o
   6   4   6     70.74     68.50      0.72 o
   7   4   6     34.85     32.00      0.38 o
   8   4   6      2.12      0.85      1.37 <
   9   4   6     11.37      9.98      0.32 o
  10   4   6     60.49     61.67      0.63 o
  11   4   6     57.25     55.72      0.60 o
  12   4   6      7.77      6.45      0.49 o
  13   4   6    136.93    134.27      1.38 o
  14   4   6     73.40     70.91      0.75 o
  15   4   6     73.52     72.59      0.76 o
  16   4   6     34.91     37.49      0.40 o
  17   4   6     14.16     14.50      0.33 o
  18   4   6     28.95     30.17      0.46 o
   0   5   6     95.86     97.40      0.99 o
   1   5   6     41.93     42.89      0.46 o
   2   5   6     20.13     21.56      0.29 o
   3   5   6     52.77     53.48      0.55 o
   4   5   6     19.86     20.02      0.28 o
   5   5   6     45.83     44.93      0.49 o
   6   5   6     20.86     20.97      0.29 o
   7   5   6      9.18      8.72      0.34 o
   8   5   6     29.39     29.62      0.34 o
   9   5   6     46.71     48.35      0.50 o
  10   5   6     32.06     30.74      0.38 o
  11   5   6     17.77     18.86      0.30 o
  12   5   6     46.72     46.62      0.50 o
  13   5   6     12.85     13.35      0.34 o
  14   5   6      5.70      7.43      0.58 o
  15   5   6     16.72     16.30      0.29 o
  16   5   6     34.40     33.51      0.43 o
   0   6   6      7.68      6.86      0.64 o
   1   6   6     43.16     43.26      0.47 o
   2   6   6      2.68      1.17      1.29 <
   3   6   6      4.15      3.11      0.81 <
   4   6   6     33.01     33.09      0.38 o
   5   6   6     74.18     73.92      0.76 o
   6   6   6      8.19      7.77      0.39 o
   7   6   6      3.94      3.78      0.85 <
   8   6   6      4.53      4.93      0.76 <
   9   6   6     19.95     20.63      0.30 o
  10   6   6     23.30     24.05      0.31 o
  11   6   6     51.97     53.32      0.56 o
  12   6   6     30.49     30.31      0.38 o
  13   6   6    114.43    115.11      1.17 o
  14   6   6     51.32     51.58      0.68 o
   0   7   6     39.30     41.12      0.50 o
   1   7   6     34.21     35.89      0.41 o
   2   7   6     12.85     13.75      0.42 o
   3   7   6     33.32     33.86      0.41 o
   4   7   6     10.70     10.75      0.47 o
   5   7   6     24.82     22.71      0.39 o
   6   7   6      8.64      7.74      0.64 o
   7   7   6      3.91      5.03      1.33 <
   8   7   6     15.74     16.96      0.37 o
   9   7   6     17.32     19.56      0.43 o
   1   1   7    177.63    174.04      1.78 o
   2   1   7    161.45    154.33      1.62 o
   3   1   7    204.28    192.79      2.05 o
   4   1   7    108.11     96.42      1.09 o
   5   1   7     82.01     81.99      0.83 o
   6   1   7    156.38    152.62      1.57 o
   7   1   7     39.23     42.29      0.41 o
   8   1   7    127.00    124.87      1.28 o
   9   1   7    100.45    101.85      1.01 o
  10   1   7    124.03    127.11      1.25 o
  11   1   7    115.24    115.71      1.16 o
  12   1   7     18.94     16.66      0.28 o
  13   1   7      7.18      4.88      0.47 o
  14   1   7     53.88     53.95      0.57 o
  15   1   7     91.82     91.29      0.94 o
  16   1   7     42.19     39.53      0.48 o
  17   1   7     43.67     46.66      0.50 o
  18   1   7     30.10     33.10      0.38 o
  19   1   7     44.07     43.17      0.49 o
  20   1   7     26.13     23.33      0.37 o
   1   2   7     15.72     18.44      0.27 o
   2   2   7     62.32     62.67      0.64 o
   3   2   7     87.31     87.17      0.88 o
   4   2   7     16.34     14.63      0.24 o
   5   2   7    107.30    107.76      1.08 o
   6   2   7     27.73     27.62      0.31 o
   7   2   7    109.66    109.74      1.10 o
   8   2   7     37.71     36.81      0.40 o
   9   2   7     36.65     37.41      0.39 o
  10   2   7     17.58     17.34      0.26 o
  11   2   7     46.59     46.73      0.49 o
  12   2   7      3.05      1.41      0.97 <
  13   2   7     30.55     30.35      0.35 o
  14   2   7     30.51     31.54      0.36 o
  15   2   7      6.76      6.88      0.55 o
  16   2   7     57.74     57.05      0.61 o
  17   2   7     27.18     27.18      0.35 o
  18   2   7      6.20      2.69      0.70 o
  19   2   7     12.02      9.56      0.41 o
   1   3   7     27.80     22.24      0.31 o
   2   3   7    126.90    124.21      1.28 o
   3   3   7    197.57    193.05      1.98 o
   4   3   7     79.45     73.46      0.81 o
   5   3   7     19.25     15.49      0.26 o
   6   3   7     41.11     39.78      0.43 o
   7   3   7     20.19     19.83      0.26 o
   8   3   7      9.17      9.86      0.32 o
   9   3   7     41.16     41.07      0.44 o
  10   3   7     24.57     24.77      0.31 o
  11   3   7    110.80    108.44      1.12 o
  12   3   7     59.44     56.18      0.62 o
  13   3   7     12.92     13.78      0.32 o
  14   3   7     57.71     56.01      0.60 o
  15   3   7     70.56     69.34      0.73 o
  16   3   7     37.92     36.48      0.42 o
  17   3   7     21.03     22.52      0.31 o
  18   3   7      4.69      5.58      1.05 <
  19   3   7     32.61     32.07      0.54 o
   1   4   7      1.38      1.12      2.25 <
   2   4   7     69.41     70.43      0.71 o
   3   4   7     37.55     37.93      0.41 o
   4   4   7     34.62     34.86      0.39 o
   5   4   7     36.58     36.39      0.40 o
   6   4   7      6.05      5.18      0.46 o
   7   4   7     57.59     57.52      0.60 o
   8   4   7      7.52      7.55      0.42 o
   9   4   7     25.15     25.38      0.31 o
  10   4   7     50.76     52.13      0.53 o
  11   4   7     34.02     34.16      0.39 o
  12   4   7     29.57     30.71      0.37 o
  13   4   7      6.54      5.18      0.55 o
  14   4   7      3.82      4.01      0.94 <
  15   4   7      2.51      1.85      1.35 <
  16   4   7     36.92     37.80      0.42 o
  17   4   7     56.56     56.58      0.61 o
   1   5   7     22.66     21.48      0.31 o
   2   5   7     67.81     66.53      0.70 o
   3   5   7     86.93     84.09      0.88 o
   4   5   7     54.24     52.39      0.57 o
   5   5   7     45.48     45.56      0.49 o
   6   5   7      4.64      5.65      0.67 o
   7   5   7     24.32     22.22      0.32 o
   8   5   7     49.75     49.70      0.53 o
   9   5   7      6.25      6.41      0.56 o
  10   5   7      4.28      4.22      0.89 <
  11   5   7     65.34     63.07      0.68 o
  12   5   7     54.02     51.53      0.57 o
  13   5   7      7.89      7.05      0.44 o
  14   5   7     44.95     43.13      0.48 o
  15   5   7     40.51     41.18      0.47 o
   1   6   7     15.84     16.49      0.29 o
   2   6   7     47.01     49.13      0.50 o
   3   6   7      6.65      6.68      0.53 o
   4   6   7     18.75     20.42      0.29 o
   5   6   7     16.08     15.89      0.27 o
   6   6   7     10.36      9.94      0.33 o
   7   6   7      3.89      3.94      0.86 <
   8   6   7      3.11      1.47      1.17 <
   9   6   7      4.52      4.88      0.74 o
  10   6   7     38.29     38.20      0.42 o
  11   6   7     12.93     12.60      0.35 o
  12   6   7     33.82     35.32      0.39 o
  13   6   7     26.60     26.27      0.40 o
   1   7   7     37.30     37.75      0.44 o
   2   7   7     10.41     11.88      0.41 o
   3   7   7     16.88     19.51      0.35 o
   4   7   7     51.58     50.57      0.59 o
   5   7   7     64.28     64.04      0.70 o
   6   7   7      7.98      6.88      0.62 o
   7   7   7      2.57      3.05      2.43 <
   8   7   7     17.46     18.05      0.41 o
   9   7   7      9.86     11.71      1.51 o
   0   0   8    249.49    246.72      2.52 o
   1   0   8     98.40     91.51      1.01 o
   2   0   8     59.66     58.43      0.63 o
   3   0   8     41.50     44.13      0.46 o
   4   0   8    121.95    123.20      1.23 o
   5   0   8    135.33    137.88      1.37 o
   6   0   8     47.88     54.28      0.51 o
   7   0   8     17.78     16.74      0.30 o
   8   0   8    102.65    105.62      1.04 o
   9   0   8     87.31     84.76      0.89 o
  10   0   8     46.22     46.82      0.52 o
  11   0   8      3.10      0.33      1.58 <
  12   0   8     83.01     82.43      0.88 o
  13   0   8     91.41     92.53      0.97 o
  14   0   8    203.35    206.41      2.06 o
  15   0   8     23.70     21.98      0.45 o
  16   0   8     29.06     36.31      0.48 o
  17   0   8     27.50     30.03      0.43 o
  18   0   8     20.02     16.81      0.40 o
  19   0   8     31.31     32.34      0.46 o
  20   0   8     23.83     25.78      0.59 o
   0   1   8     33.85     35.07      0.41 o
   1   1   8     34.73     33.03      0.38 o
   2   1   8     61.05     60.86      0.62 o
   3   1   8      3.15      0.85      0.73 <
   4   1   8     29.02     29.88      0.32 o
   5   1   8     37.38     36.90      0.39 o
   6   1   8     31.26     32.30      0.34 o
   7   1   8     49.36     48.94      0.51 o
   8   1   8     46.36     44.78      0.48 o
   9   1   8     60.32     60.12      0.62 o
  10   1   8     42.40     41.52      0.45 o
  11   1   8     49.28     49.50      0.52 o
  12   1   8      6.86      7.28      0.47 o
  13   1   8     13.61     14.54      0.33 o
  14   1   8     10.53     10.31      0.42 o
  15   1   8      7.18      8.62      0.60 o
  16   1   8      9.44      9.60      0.47 o
  17   1   8      4.60      6.30      1.00 <
  18   1   8      5.54      6.80      0.81 o
  19   1   8     14.72     13.47      0.34 o
  20   1   8     10.08     11.79      0.98 o
   0   2   8    150.38    147.45      1.51 o
   1   2   8     55.01     54.08      0.56 o
   2   2   8      7.34      6.72      0.30 o
   3   2   8     16.53     17.67      0.23 o
   4   2   8     35.33     33.65      0.37 o
   5   2   8     97.63     96.80      0.98 o
   6   2   8     34.66     32.09      0.37 o
   7   2   8     25.62     25.29      0.30 o
   8   2   8     63.74     63.71      0.65 o
   9   2   8     25.51     26.07      0.30 o
  10   2   8     33.91     34.70      0.37 o
  11   2   8     36.60     35.37      0.40 o
  12   2   8     99.90     99.54      1.01 o
  13   2   8     47.51     46.98      0.50 o
  14   2   8    167.37    168.92      1.68 o
  15   2   8     51.78     50.70      0.56 o
  16   2   8     35.70     40.39      0.43 o
  17   2   8      2.66      2.99      1.58 <
  18   2   8     18.92     17.84      0.33 o
  19   2   8     10.94     12.43      0.55 o
   0   3   8     11.87     12.39      0.39 o
   1   3   8     57.48     54.94      0.59 o
   2   3   8     73.12     73.52      0.74 o
   3   3   8     20.89     21.94      0.26 o
   4   3   8     29.56     29.96      0.33 o
   5   3   8     69.37     69.93      0.71 o
   6   3   8     33.96     34.93      0.37 o
   7   3   8     55.83     56.04      0.58 o
   8   3   8     49.61     49.78      0.52 o
   9   3   8     63.25     62.56      0.65 o
  10   3   8     55.70     56.08      0.58 o
  11   3   8     68.68     67.34      0.71 o
  12   3   8     11.41     11.18      0.34 o
  13   3   8     24.89     24.99      0.33 o
  14   3   8     23.58     23.58      0.32 o
  15   3   8     22.12     24.12      0.31 o
  16   3   8     19.88     21.86      0.31 o
  17   3   8     27.78     28.70      0.36 o
  18   3   8     10.42     11.36      0.61 o
   0   4   8     45.94     46.23      0.51 o
   1   4   8     17.22     18.83      0.26 o
   2   4   8     45.69     45.48      0.48 o
   3   4   8      5.43      5.05      0.53 o
   4   4   8     36.06     37.55      0.40 o
   5   4   8     20.78     20.47      0.29 o
   6   4   8    106.57    105.43      1.08 o
   7   4   8     73.19     72.76      0.75 o
   8   4   8     15.06     16.33      0.28 o
   9   4   8     16.53     16.43      0.29 o
  10   4   8     21.99     21.19      0.30 o
  11   4   8     40.90     41.24      0.45 o
  12   4   8    114.43    113.31      1.16 o
  13   4   8      1.90      0.11      1.82 <
  14   4   8    101.10    102.00      1.02 o
  15   4   8     73.42     72.13      0.76 o
  16   4   8     44.37     45.98      0.50 o
  17   4   8     21.33     21.77      0.78 o
   0   5   8     58.61     58.96      0.63 o
   1   5   8     47.01     45.65      0.51 o
   2   5   8      3.58      1.02      0.87 <
   3   5   8     44.30     44.73      0.47 o
   4   5   8     19.94     20.30      0.28 o
   5   5   8     62.92     62.66      0.65 o
   6   5   8      8.46      9.55      0.37 o
   7   5   8      3.67      1.11      0.91 <
   8   5   8      7.28      7.06      0.47 o
   9   5   8     27.80     26.84      0.34 o
  10   5   8     26.10     26.84      0.33 o
  11   5   8     10.84     11.46      0.36 o
  12   5   8      8.46      9.61      0.39 o
  13   5   8     13.27     13.77      0.32 o
  14   5   8     28.17     27.89      0.35 o
  15   5   8     35.00     35.85      0.48 o
   0   6   8      6.64      7.51      0.70 o
   1   6   8      5.44      5.02      0.59 o
   2   6   8     26.72     26.67      0.34 o
   3   6   8     12.48     12.77      0.30 o
   4   6   8      8.06      7.19      0.44 o
   5   6   8      3.49      0.96      0.96 <
   6   6   8     61.38     62.66      0.64 o
   7   6   8     50.23     49.90      0.53 o
   8   6   8     25.10     26.04      0.31 o
   9   6   8      6.43      6.46      0.52 o
  10   6   8     20.49     21.20      0.29 o
  11   6   8      1.87      1.83      2.03 <
  12   6   8     83.63     84.21      0.88 o
   0   7   8     64.53     63.21      0.74 o
   1   7   8     44.83     46.05      0.49 o
   2   7   8     15.29     15.40      0.32 o
   3   7   8     28.31     28.88      0.36 o
   4   7   8      9.83      8.49      0.49 o
   5   7   8     39.17     40.43      0.46 o
   6   7   8     12.16     13.92      0.45 o
   7   7   8     16.79     17.24      0.45 o
   1   1   9     11.07      2.80      0.26 o
   2   1   9     46.18     45.72      0.48 o
   3   1   9    150.12    141.29      1.51 o
   4   1   9     81.12     76.46      0.82 o
   5   1   9     68.79     64.53      0.70 o
   6   1   9     85.46     82.01      0.86 o
   7   1   9    108.87    106.90      1.10 o
   8   1   9     38.21     39.38      0.41 o
   9   1   9     52.80     52.04      0.55 o
  10   1   9     35.03     36.78      0.39 o
  11   1   9     26.48     27.66      0.33 o
  12   1   9     58.52     61.35      0.62 o
  13   1   9     56.89     58.25      0.61 o
  14   1   9     13.24     11.58      0.40 o
  15   1   9    112.74    106.39      1.15 o
  16   1   9     46.06     47.22      0.52 o
  17   1   9     40.50     36.62      0.47 o
  18   1   9      2.53      2.80      1.92 <
  19   1   9     35.52     36.54      0.46 o
   1   2   9     29.88     31.98      0.33 o
   2   2   9     15.58     14.82      0.25 o
   3   2   9      3.16      3.96      0.82 <
   4   2   9     20.43     19.84      0.25 o
   5   2   9     24.52     24.76      0.28 o
   6   2   9      5.99      4.75      0.39 o
   7   2   9     10.01      9.05      0.28 o
   8   2   9     22.63     22.71      0.28 o
   9   2   9     21.22     21.13      0.28 o
  10   2   9     22.75     22.04      0.29 o
  11   2   9     81.06     80.16      0.82 o
  12   2   9     30.56     30.90      0.35 o
  13   2   9     67.19     64.82      0.69 o
  14   2   9      8.43      6.30      0.48 o
  15   2   9     11.15     11.82      0.41 o
  16   2   9      9.70      6.18      0.47 o
  17   2   9     16.86     17.01      0.34 o
  18   2   9      3.07      3.38      1.68 <
   1   3   9     11.86      9.72      0.31 o
   2   3   9     24.52     24.03      0.29 o
   3   3   9     96.65     94.76      0.97 o
   4   3   9     23.76     19.74      0.29 o
   5   3   9     40.95     38.44      0.43 o
   6   3   9     65.55     65.09      0.67 o
   7   3   9     72.59     71.55      0.74 o
   8   3   9     26.56     25.85      0.32 o
   9   3   9     30.23     29.59      0.35 o
  10   3   9     27.03     28.08      0.32 o
  11   3   9     10.24     10.87      0.34 o
  12   3   9     71.67     71.55      0.74 o
  13   3   9     57.51     56.58      0.60 o
  14   3   9     59.26     58.75      0.62 o
  15   3   9     94.17     91.24      0.96 o
  16   3   9     17.34     16.32      0.32 o
  17   3   9     21.84     19.69      0.33 o
   1   4   9     51.00     53.07      0.54 o
   2   4   9     24.46     24.90      0.31 o
   3   4   9     56.45     55.85      0.59 o
   4   4   9     29.45     28.99      0.35 o
   5   4   9     26.92     25.81      0.32 o
   6   4   9     12.40     12.52      0.30 o
   7   4   9     20.23     21.07      0.29 o
   8   4   9     16.47     16.63      0.27 o
   9   4   9     18.64     18.84      0.30 o
  10   4   9     25.49     24.80      0.32 o
  11   4   9     42.90     43.67      0.47 o
  12   4   9     53.63     52.73      0.57 o
  13   4   9     40.64     39.48      0.44 o
  14   4   9      7.06      5.18      0.50 o
  15   4   9      4.68      4.49      0.89 <
  16   4   9      6.01      3.52      1.00 o
   1   5   9     27.80     28.83      0.34 o
   2   5   9     31.97     33.20      0.37 o
   3   5   9     59.88     59.28      0.62 o
   4   5   9     14.72     13.98      0.27 o
   5   5   9      7.32      7.10      0.41 o
   6   5   9     11.65     12.12      0.31 o
   7   5   9     46.71     45.17      0.49 o
   8   5   9     15.27     15.26      0.29 o
   9   5   9      2.28      0.78      1.49 <
  10   5   9     41.99     41.07      0.45 o
  11   5   9     10.41      9.96      0.35 o
  12   5   9     25.03     24.82      0.33 o
  13   5   9     55.37     52.40      0.58 o
  14   5   9     21.42     23.56      0.58 o
   1   6   9     70.57     71.55      0.73 o
   2   6   9     32.76     33.67      0.38 o
   3   6   9     60.11     59.76      0.62 o
   4   6   9     22.44     23.23      0.30 o
   5   6   9     39.26     40.51      0.43 o
   6   6   9     24.55     24.30      0.32 o
   7   6   9      9.27     10.08      0.38 o
   8   6   9      7.30      6.96      0.54 o
   9   6   9     30.99     31.95      0.36 o
  10   6   9     16.94     16.14      0.33 o
  11   6   9      4.00      5.51      1.40 <
   1   7   9     29.06     29.12      0.36 o
   2   7   9      3.63      6.54      1.25 <
   3   7   9     26.38     27.05      0.35 o
   4   7   9     34.09     33.69      0.44 o
   5   7   9      6.29      2.63      1.15 <
   6   7   9     23.42     20.10      0.83 o
   0   0  10     25.13     24.49      0.40 o
   1   0  10     84.06     82.14      0.87 o
   2   0  10     77.04     77.13      0.80 o
   3   0  10    207.89    201.25      2.09 o
   4   0  10    220.42    223.16      2.22 o
   5   0  10     16.53     16.18      0.38 o
   6   0  10     67.39     66.72      0.71 o
   7   0  10     24.29     21.88      0.36 o
   8   0  10     41.63     42.90      0.48 o
   9   0  10    105.14    103.98      1.08 o
  10   0  10     74.16     74.30      0.81 o
  11   0  10    163.58    161.79      1.66 o
  12   0  10      6.67      8.41      0.90 o
  13   0  10     65.50     69.88      0.74 o
  14   0  10     21.36     20.17      0.47 o
  15   0  10     31.80     33.77      0.48 o
  16   0  10     13.59     13.43      0.49 o
  17   0  10     36.14     33.23      0.49 o
  18   0  10     15.56     11.26      0.55 o
   0   1  10     38.90     40.62      0.44 o
   1   1  10      8.65      8.92      0.34 o
   2   1  10     30.25     32.38      0.33 o
   3   1  10      8.53      8.41      0.29 o
   4   1  10     76.83     77.60      0.78 o
   5   1  10     10.61     10.77      0.26 o
   6   1  10     45.99     45.82      0.48 o
   7   1  10     41.86     42.38      0.45 o
   8   1  10      7.90      7.70      0.41 o
   9   1  10     60.36     60.52      0.63 o
  10   1  10      5.51      5.13      0.60 o
  11   1  10     50.90     51.51      0.54 o
  12   1  10     33.32     33.25      0.39 o
  13   1  10      5.88      6.96      0.72 o
  14   1  10      8.06      9.71      0.56 o
  15   1  10      3.42      2.65      1.27 <
  16   1  10     11.61     11.36      0.41 o
  17   1  10     13.08     12.37      0.39 o
  18   1  10     16.19     16.10      0.41 o
   0   2  10     47.70     46.45      0.51 o
   1   2  10     81.61     78.96      0.83 o
   2   2  10     33.85     34.81      0.37 o
   3   2  10    152.84    146.23      1.53 o
   4   2  10    142.24    143.64      1.43 o
   5   2  10     44.05     42.41      0.46 o
   6   2  10     15.51     14.54      0.26 o
   7   2  10     60.43     58.08      0.62 o
   8   2  10     60.60     62.09      0.62 o
   9   2  10     46.95     46.15      0.50 o
  10   2  10     57.12     57.16      0.60 o
  11   2  10    105.37    103.73      1.07 o
  12   2  10     26.75     28.52      0.34 o
  13   2  10     90.97     92.99      0.93 o
  14   2  10      5.67      4.00      0.71 o
  15   2  10      2.63      6.26      1.68 <
  16   2  10     14.48     14.96      0.38 o
  17   2  10     11.04      9.70      0.47 o
  18   2  10      3.13      2.49      3.23 <
   0   3  10     38.79     38.80      0.45 o
   1   3  10      9.12      8.45      0.32 o
   2   3  10     11.18     12.09      0.28 o
   3   3  10      2.07      0.60      1.28 <
   4   3  10    107.70    108.00      1.09 o
   5   3  10     32.38     32.11      0.36 o
   6   3  10     60.92     59.10      0.63 o
   7   3  10     54.75     55.10      0.57 o
   8   3  10     45.76     46.65      0.48 o
   9   3  10     86.76     86.33      0.88 o
  10   3  10      5.86      5.31      0.53 o
  11   3  10     87.58     86.56      0.89 o
  12   3  10     65.19     64.24      0.67 o
  13   3  10      9.10      9.57      0.42 o
  14   3  10     32.78     33.84      0.39 o
  15   3  10     13.70     13.29      0.36 o
  16   3  10     21.39     20.68      0.35 o
  17   3  10     27.44     26.16      0.60 o
   0   4  10     60.78     61.20      0.65 o
   1   4  10     71.18     69.80      0.73 o
   2   4  10     13.02     13.94      0.31 o
   3   4  10     58.87     54.68      0.61 o
   4   4  10     29.16     29.51      0.35 o
   5   4  10     43.34     41.88      0.46 o
   6   4  10     41.29     41.43      0.45 o
   7   4  10     51.62     51.91      0.54 o
   8   4  10     73.13     72.64      0.75 o
   9   4  10     13.74     13.48      0.32 o
  10   4  10     26.94     26.71      0.33 o
  11   4  10     24.07     25.90      0.31 o
  12   4  10     47.87     46.55      0.51 o
  13   4  10     88.96     87.77      0.91 o
  14   4  10     17.78     18.63      0.30 o
  15   4  10      7.33      5.60      0.77 o
   0   5  10     17.15     17.41      0.35 o
   1   5  10      4.52      6.76      0.79 <
   2   5  10     44.96     44.70      0.49 o
   3   5  10     23.76     24.71      0.32 o
   4   5  10     50.64     50.72      0.53 o
   5   5  10     43.26     44.95      0.47 o
   6   5  10     19.81     20.77      0.30 o
   7   5  10      4.70      1.49      0.70 o
   8   5  10     79.88     78.98      0.82 o
   9   5  10     18.52     19.56      0.30 o
  10   5  10     18.61     18.78      0.31 o
  11   5  10     43.29     42.81      0.48 o
  12   5  10     61.43     60.80      0.65 o
  13   5  10      9.54     10.30      0.66 o
   0   6  10     60.35     59.78      0.65 o
   1   6  10     43.54     43.13      0.47 o
   2   6  10     20.86     20.41      0.28 o
   3   6  10     13.93     12.84      0.28 o
   4   6  10      4.32      3.24      0.82 <
   5   6  10     14.65     14.06      0.33 o
   6   6  10      8.57      9.14      0.47 o
   7   6  10      0.00      1.38     14.40 <
   8   6  10     33.02     33.19      0.39 o
   9   6  10     12.31     10.42      0.40 o
   0   7  10     11.02     10.57      0.59 o
   1   7  10      4.93      4.93      1.16 <
   2   7  10     37.16     37.36      0.54 o
   3   7  10     17.64     18.95      0.89 o
   1   1  11     44.63     43.48      0.47 o
   2   1  11     45.62     44.62      0.48 o
   3   1  11     27.99     27.44      0.33 o
   4   1  11     34.64     34.32      0.38 o
   5   1  11    101.44     97.64      1.03 o
   6   1  11     59.40     61.17      0.62 o
   7   1  11     58.32     58.73      0.61 o
   8   1  11     17.44     16.70      0.31 o
   9   1  11     93.69     85.27      0.96 o
  10   1  11    175.31    173.23      1.76 o
  11   1  11    100.56     97.73      1.02 o
  12   1  11      9.57      8.08      0.48 o
  13   1  11     22.74     23.51      0.35 o
  14   1  11      1.67      4.11      2.84 <
  15   1  11     22.85     20.78      0.35 o
  16   1  11     47.19     45.28      0.52 o
  17   1  11     28.36     25.50      0.40 o
   1   2  11     27.70     29.06      0.32 o
   2   2  11     30.48     30.99      0.34 o
   3   2  11     38.65     38.24      0.41 o
   4   2  11      9.82      9.08      0.29 o
   5   2  11     99.39     98.24      1.00 o
   6   2  11     70.23     69.65      0.72 o
   7   2  11     35.44     35.23      0.39 o
   8   2  11     27.73     26.91      0.33 o
   9   2  11     19.16     18.63      0.30 o
  10   2  11     72.12     72.06      0.74 o
  11   2  11      6.22      5.83      0.59 o
  12   2  11     19.79     20.25      0.31 o
  13   2  11     18.18     19.16      0.31 o
  14   2  11      4.80      5.68      0.92 <
  15   2  11     16.82     19.04      0.34 o
  16   2  11     14.97     15.52      0.41 o
  17   2  11      1.67      2.21      5.23 <
   1   3  11      1.34      1.09      2.01 <
   2   3  11     40.49     38.99      0.43 o
   3   3  11     65.72     65.65      0.67 o
   4   3  11     28.34     29.06      0.33 o
   5   3  11     38.82     36.37      0.42 o
   6   3  11     66.48     66.39      0.68 o
   7   3  11     67.68     67.42      0.69 o
   8   3  11     55.16     55.26      0.58 o
   9   3  11     72.97     68.73      0.75 o
  10   3  11     72.92     70.29      0.75 o
  11   3  11     49.68     47.29      0.53 o
  12   3  11     42.65     40.99      0.47 o
  13   3  11     11.58     10.11      0.37 o
  14   3  11      5.81      4.04      0.76 o
  15   3  11      9.43      8.39      0.52 o
  16   3  11     35.44     35.03      0.61 o
   1   4  11     32.33     32.93      0.37 o
   2   4  11     34.19     34.02      0.39 o
   3   4  11      5.73      4.25      0.60 o
   4   4  11      4.21      1.12      0.83 <
   5   4  11     66.15     64.77      0.68 o
   6   4  11    111.36    110.75      1.13 o
   7   4  11     10.76     10.27      0.38 o
   8   4  11     56.18     55.57      0.59 o
   9   4  11     44.40     43.94      0.48 o
  10   4  11     71.90     71.61      0.74 o
  11   4  11     17.12     16.70      0.29 o
  12   4  11      8.65      6.83      0.49 o
  13   4  11      3.41      1.76      1.26 <
  14   4  11     19.12     18.93      0.39 o
   1   5  11     28.43     28.16      0.34 o
   2   5  11     28.05     27.05      0.34 o
   3   5  11     56.64     55.63      0.59 o
   4   5  11     15.27     16.27      0.29 o
   5   5  11     10.87     10.76      0.34 o
   6   5  11     37.82     37.46      0.42 o
   7   5  11     28.66     29.02      0.34 o
   8   5  11     58.54     57.68      0.62 o
   9   5  11     15.29     14.02      0.32 o
  10   5  11     16.93     16.07      0.32 o
  11   5  11     11.04     10.03      0.45 o
  12   5  11     46.18     44.09      0.57 o
   1   6  11     25.14     26.57      0.33 o
   2   6  11     23.94     25.06      0.32 o
   3   6  11     26.29     27.47      0.34 o
   4   6  11      5.27      5.69      0.79 o
   5   6  11     13.49     14.26      0.33 o
   6   6  11     94.42     94.79      0.96 o
   7   6  11     46.24     43.30      0.51 o
   8   6  11     50.72     49.56      0.59 o
   0   0  12     76.73     83.32      0.84 o
   1   0  12     60.12     61.51      0.67 o
   2   0  12    123.84    124.09      1.27 o
   3   0  12     72.81     74.71      0.79 o
   4   0  12     24.94     22.00      0.43 o
   5   0  12     32.33     33.00      0.44 o
   6   0  12    139.78    144.35      1.42 o
   7   0  12     69.21     64.92      0.74 o
   8   0  12    203.52    203.81      2.05 o
   9   0  12      4.29      4.29      1.74 <
  10   0  12     62.06     59.62      0.70 o
  11   0  12     65.37     64.34      0.72 o
  12   0  12    110.20    109.13      1.14 o
  13   0  12     34.09     35.95      0.51 o
  14   0  12      3.87      0.35      1.67 <
  15   0  12     32.58     32.53      0.47 o
  16   0  12     39.08     36.65      0.49 o
  17   0  12     21.10     22.95      0.81 o
   0   1  12     23.97     23.39      0.36 o
   1   1  12     13.42     14.31      0.31 o
   2   1  12      2.45      1.86      1.35 <
   3   1  12     25.58     26.10      0.33 o
   4   1  12     15.65     16.01      0.30 o
   5   1  12     22.80     23.38      0.32 o
   6   1  12     11.69     11.16      0.35 o
   7   1  12     31.05     30.90      0.37 o
   8   1  12     11.38     12.15      0.38 o
   9   1  12     15.27     15.66      0.35 o
  10   1  12      6.22      5.93      0.67 o
  11   1  12     15.97     16.00      0.34 o
  12   1  12      2.74      1.60      1.63 <
  13   1  12     19.40     17.93      0.37 o
  14   1  12      3.97      4.73      1.27 <
  15   1  12     29.70     29.09      0.38 o
  16   1  12     15.54     14.97      0.38 o
   0   2  12    139.14    140.35      1.41 o
   1   2  12     64.06     62.61      0.66 o
   2   2  12     61.09     60.77      0.63 o
   3   2  12     58.56     58.68      0.60 o
   4   2  12      9.10     11.67      0.33 o
   5   2  12     19.21     20.53      0.28 o
   6   2  12    110.49    113.96      1.12 o
   7   2  12     46.92     45.52      0.50 o
   8   2  12    188.16    186.29      1.89 o
   9   2  12      7.34      5.97      0.54 o
  10   2  12     30.12     29.43      0.36 o
  11   2  12     45.84     45.78      0.50 o
  12   2  12     63.26     62.82      0.66 o
  13   2  12     33.90     34.65      0.40 o
  14   2  12     18.90     16.84      0.33 o
  15   2  12     33.32     33.68      0.41 o
  16   2  12     24.96     22.07      0.62 o
   0   3  12     57.04     56.89      0.61 o
   1   3  12     17.22     16.99      0.28 o
   2   3  12      2.72      2.17      1.08 <
   3   3  12     23.66     23.55      0.30 o
   4   3  12     25.83     27.00      0.31 o
   5   3  12     24.58     25.81      0.31 o
   6   3  12     23.04     22.02      0.30 o
   7   3  12     82.46     81.34      0.84 o
   8   3  12     36.13     36.62      0.41 o
   9   3  12     36.96     36.68      0.42 o
  10   3  12      8.23      7.52      0.47 o
  11   3  12     17.79     17.78      0.33 o
  12   3  12      4.70      5.83      0.84 <
  13   3  12      3.24      0.29      1.34 <
  14   3  12      7.39      9.11      0.70 o
   0   4  12    163.11    158.80      1.65 o
   1   4  12     45.92     44.61      0.49 o
   2   4  12     11.46     12.27      0.33 o
   3   4  12      4.39      3.24      0.70 o
   4   4  12     25.41     25.77      0.32 o
   5   4  12      4.40      2.29      0.80 <
   6   4  12     80.63     81.88      0.83 o
   7   4  12     11.31     11.98      0.35 o
   8   4  12    127.14    124.27      1.28 o
   9   4  12     29.15     27.69      0.35 o
  10   4  12      4.27      1.99      0.93 <
  11   4  12      5.70      6.18      0.69 o
  12   4  12      6.29      7.71      0.86 o
  13   4  12     32.48     32.03      0.45 o
   0   5  12     54.40     52.37      0.60 o
   1   5  12      7.64      8.57      0.44 o
   2   5  12     14.10     13.47      0.29 o
   3   5  12     25.79     26.12      0.32 o
   4   5  12      4.35      4.40      0.78 <
   5   5  12      2.02      1.86      1.65 <
   6   5  12     14.98     13.70      0.30 o
   7   5  12     89.94     88.37      0.92 o
   8   5  12     47.94     47.59      0.51 o
   9   5  12     51.41     50.34      0.55 o
  10   5  12      1.64      1.69      3.01 <
   0   6  12     70.82     71.47      0.75 o
   1   6  12     27.44     27.79      0.33 o
   2   6  12     43.47     43.09      0.47 o
   3   6  12     33.11     33.63      0.38 o
   4   6  12     10.36      9.98      0.38 o
   5   6  12     11.04     11.03      0.44 o
   6   6  12     53.01     54.95      0.87 o
   1   1  13    104.38    101.92      1.06 o
   2   1  13    170.41    170.03      1.71 o
   3   1  13      9.30     10.38      0.40 o
   4   1  13    129.48    126.23      1.31 o
   5   1  13    103.15    102.10      1.05 o
   6   1  13     24.62     24.14      0.34 o
   7   1  13      7.31      7.37      0.50 o
   8   1  13     63.31     66.34      0.66 o
   9   1  13     12.49     12.52      0.37 o
  10   1  13     37.04     41.86      0.43 o
  11   1  13     23.07     20.18      0.34 o
  12   1  13      6.36     10.40      0.71 o
  13   1  13     12.81     13.03      0.39 o
  14   1  13     14.14     10.84      0.35 o
  15   1  13     47.80     47.65      0.55 o
   1   2  13     25.92     24.88      0.32 o
   2   2  13     11.38     10.96      0.32 o
   3   2  13      6.36      6.53      0.54 o
   4   2  13     44.76     46.47      0.48 o
   5   2  13     72.04     72.17      0.74 o
   6   2  13     34.26     33.88      0.39 o
   7   2  13     46.69     46.29      0.50 o
   8   2  13     48.55     47.00      0.53 o
   9   2  13      7.74      7.91      0.52 o
  10   2  13     54.28     54.21      0.58 o
  11   2  13      7.24      7.65      0.54 o
  12   2  13     28.09     28.74      0.37 o
  13   2  13     13.78     14.25      0.37 o
  14   2  13     31.52     30.40      0.42 o
   1   3  13     11.87     10.93      0.32 o
   2   3  13    127.56    125.78      1.29 o
   3   3  13     65.99     65.21      0.68 o
   4   3  13    114.37    111.49      1.16 o
   5   3  13     29.93     30.70      0.36 o
   6   3  13      8.97      8.39      0.41 o
   7   3  13     39.41     38.17      0.44 o
   8   3  13     15.10     17.17      0.31 o
   9   3  13     12.62     12.90      0.32 o
  10   3  13     82.89     86.29      0.85 o
  11   3  13     14.33     13.19      0.33 o
  12   3  13      8.06      6.57      0.55 o
  13   3  13      0.00      1.25     16.81 <
   1   4  13     27.71     27.40      0.33 o
   2   4  13     10.33      9.52      0.35 o
   3   4  13     16.75     17.08      0.29 o
   4   4  13     42.57     43.66      0.46 o
   5   4  13     49.79     48.66      0.53 o
   6   4  13      7.96      8.14      0.47 o
   7   4  13     21.91     21.51      0.32 o
   8   4  13     25.92     24.95      0.34 o
   9   4  13      1.48      1.52      2.49 <
  10   4  13     43.62     43.18      0.47 o
  11   4  13     28.77     28.18      0.42 o
   1   5  13     24.45     23.93      0.33 o
   2   5  13     89.40     88.73      0.91 o
   3   5  13     58.82     57.47      0.61 o
   4   5  13     72.57     70.91      0.75 o
   5   5  13     14.37     14.96      0.32 o
   6   5  13      3.81      1.30      1.08 <
   7   5  13     40.71     37.96      0.46 o
   8   5  13      7.62      8.08      0.63 o
   0   0  14     18.56     16.06      0.63 o
   1   0  14    130.63    122.09      1.34 o
   2   0  14     82.54     83.53      0.89 o
   3   0  14     67.02     68.55      0.75 o
   4   0  14     84.59     85.82      0.91 o
   5   0  14    116.79    117.52      1.21 o
   6   0  14      1.58      1.75      3.98 <
   7   0  14    102.60    107.06      1.06 o
   8   0  14     92.79     89.91      0.96 o
   9   0  14     50.39     49.92      0.59 o
  10   0  14     27.56     26.41      0.46 o
  11   0  14     38.79     36.51      0.51 o
  12   0  14     34.90     32.01      0.47 o
  13   0  14     27.71     28.86      0.47 o
  14   0  14     38.26     36.74      0.51 o
   0   1  14     26.21     27.42      0.44 o
   1   1  14     14.56     15.41      0.37 o
   2   1  14      4.74      4.76      0.97 <
   3   1  14      9.06      8.17      0.42 o
   4   1  14     18.81     19.52      0.33 o
   5   1  14      9.81      8.82      0.41 o
   6   1  14     21.97     22.64      0.31 o
   7   1  14     23.36     23.15      0.31 o
   8   1  14     19.42     19.57      0.32 o
   9   1  14     13.62     14.21      0.39 o
  10   1  14     26.05     25.28      0.37 o
  11   1  14     12.62     12.79      0.37 o
  12   1  14      3.49      0.64      1.35 <
  13   1  14      8.75      7.10      0.57 o
  14   1  14      5.40      4.55      1.15 <
   0   2  14     14.80     11.77      0.43 o
   1   2  14    117.43    110.87      1.19 o
   2   2  14     78.88     79.44      0.81 o
   3   2  14     72.53     72.30      0.75 o
   4   2  14     55.42     56.00      0.59 o
   5   2  14     94.16     94.24      0.96 o
   6   2  14     37.62     37.19      0.42 o
   7   2  14    104.01    107.25      1.06 o
   8   2  14     52.19     49.48      0.56 o
   9   2  14     37.80     39.11      0.43 o
  10   2  14     24.05     23.42      0.34 o
  11   2  14     38.89     37.10      0.44 o
  12   2  14     46.05     45.10      0.51 o
  13   2  14     41.14     39.37      0.49 o
   0   3  14     37.99     38.63      0.44 o
   1   3  14     25.56     25.64      0.32 o
   2   3  14     15.21     16.10      0.31 o
   3   3  14      3.00      0.65      1.17 <
   4   3  14     69.66     70.81      0.72 o
   5   3  14     18.75     18.26      0.32 o
   6   3  14     35.81     36.61      0.42 o
   7   3  14     35.00     34.10      0.42 o
   8   3  14     25.73     26.50      0.35 o
   9   3  14      2.47      1.50      1.72 <
  10   3  14     46.18     45.02      0.51 o
  11   3  14      7.47      7.18      0.67 o
  12   3  14      7.22      8.17      1.33 <
   0   4  14     25.71     25.01      0.37 o
   1   4  14    104.54    100.29      1.06 o
   2   4  14     49.62     50.08      0.53 o
   3   4  14     52.98     52.37      0.56 o
   4   4  14     24.79     25.81      0.34 o
   5   4  14     62.94     62.89      0.66 o
   6   4  14     57.17     56.34      0.60 o
   7   4  14     86.85     87.35      0.89 o
   8   4  14      3.83      2.41      1.12 <
   9   4  14     34.96     36.33      0.42 o
  10   4  14     19.02     18.72      0.82 o
   0   5  14     25.98     27.83      0.38 o
   1   5  14      9.37      9.93      0.40 o
   2   5  14     35.72     35.65      0.40 o
   3   5  14     36.40     36.27      0.41 o
   4   5  14     99.12     97.77      1.01 o
   5   5  14     14.65     14.40      0.38 o
   6   5  14     24.24     25.64      0.59 o
   1   1  15     94.81     95.71      0.98 o
   2   1  15     75.06     79.40      0.78 o
   3   1  15     23.13     27.18      0.33 o
   4   1  15     72.26     72.81      0.75 o
   5   1  15      6.20      6.63      0.61 o
   6   1  15     72.19     72.06      0.74 o
   7   1  15      5.98      6.30      0.60 o
   8   1  15     40.19     39.11      0.45 o
   9   1  15      7.52     10.93      0.58 o
  10   1  15     15.55     20.51      0.32 o
  11   1  15     13.42     16.63      0.35 o
  12   1  15      2.61      3.99      2.01 <
   1   2  15     70.21     70.17      0.73 o
   2   2  15     29.29     29.86      0.38 o
   3   2  15     37.65     36.28      0.44 o
   4   2  15      6.43      8.81      0.61 o
   5   2  15      7.95      7.55      0.50 o
   6   2  15     15.80     15.91      0.30 o
   7   2  15     17.60     16.34      0.31 o
   8   2  15     16.88     16.96      0.31 o
   9   2  15     17.71     16.26      0.31 o
  10   2  15     12.83     14.01      0.37 o
  11   2  15     27.88     26.80      0.38 o
   1   3  15     58.59     58.69      0.62 o
   2   3  15     95.46     96.68      0.97 o
   3   3  15     28.21     30.87      0.36 o
   4   3  15     14.98     16.24      0.34 o
   5   3  15      3.15      0.72      1.22 <
   6   3  15     12.51     13.07      0.37 o
   7   3  15      8.19     10.13      0.56 o
   8   3  15     18.89     19.44      0.32 o
   9   3  15      6.00      7.54      0.89 o
  10   3  15     21.40     22.14      0.58 o
   1   4  15     22.89     22.83      0.30 o
   2   4  15     42.16     42.17      0.46 o
   3   4  15      9.08      9.19      0.44 o
   4   4  15      9.61     10.25      0.44 o
   5   4  15      4.05      4.08      1.01 <
   6   4  15     14.52     13.48      0.40 o
   7   4  15     17.86     16.21      0.43 o
   0   0  16     16.66     19.86      0.72 o
   1   0  16     23.52     21.86      0.43 o
   2   0  16     25.63     28.38      0.41 o
   3   0  16     47.38     45.53      0.55 o
   4   0  16     12.95     12.15      0.43 o
   5   0  16     14.12     15.23      0.39 o
   6   0  16      5.39      8.46      0.80 o
   7   0  16      9.19      8.18      0.51 o
   8   0  16     21.92     19.93      0.39 o
   9   0  16     18.02     19.74      0.43 o
  10   0  16     26.62     25.68      0.45 o
  11   0  16     76.21     74.75      0.90 o
   0   1  16     28.02     29.40      0.42 o
   1   1  16     23.19     24.57      0.33 o
   2   1  16     23.37     23.61      0.33 o
   3   1  16     30.28     30.33      0.38 o
   4   1  16     29.40     28.76      0.36 o
   5   1  16     15.50     15.00      0.30 o
   6   1  16     11.52     11.69      0.32 o
   7   1  16     13.64     12.75      0.31 o
   8   1  16     11.45     12.02      0.38 o
   9   1  16      8.56      8.55      0.50 o
  10   1  16      1.76      1.69      2.70 <
   0   2  16     18.83     20.22      0.39 o
   1   2  16     14.23     13.20      0.32 o
   2   2  16     15.73     18.08      0.33 o
   3   2  16     32.77     31.48      0.40 o
   4   2  16      3.21      2.86      1.22 <
   5   2  16     20.94     21.84      0.32 o
   6   2  16     17.06     13.79      0.31 o
   7   2  16     13.17     13.52      0.37 o
   8   2  16      3.74      6.81      1.23 <
   9   2  16      6.83      7.26      0.78 o
   0   3  16     44.53     45.41      0.56 o
   1   3  16     45.78     47.13      0.51 o
   2   3  16     26.44     25.85      0.35 o
   3   3  16     53.27     52.50      0.57 o
   4   3  16     40.46     39.28      0.46 o
   5   3  16     29.97     28.70      0.41 o
   6   3  16      1.97      3.31      2.41 <
   7   3  16     17.02     16.25      0.34 o
   0   4  16     10.43     10.96      0.78 o
   1   4  16      1.92      2.36      3.07 <
   2   4  16      0.00      1.45     17.39 <
   3   4  16      9.05      7.91      0.74 o
   1   1  17     14.94     17.01      0.29 o
   2   1  17      2.83      6.50      1.29 <
   3   1  17     50.23     43.16      0.54 o
   4   1  17     48.71     48.28      0.52 o
   5   1  17      8.94      7.03      0.39 o
   6   1  17     76.79     72.92      0.78 o
   7   1  17     22.96     21.89      0.33 o
   8   1  17     10.51     10.84      0.66 o
   1   2  17     37.28     37.94      0.42 o
   2   2  17      9.01      8.96      0.43 o
   3   2  17     18.47     18.39      0.30 o
   4   2  17      2.97      4.40      1.26 <
   5   2  17     36.29     35.23      0.43 o
   6   2  17      1.58      0.89      2.91 <
   7   2  17      0.89      0.62      8.72 <
   1   3  17     13.09     10.03      0.39 o
   2   3  17     11.00      8.11      0.48 o
   3   3  17     14.67     10.61      0.42 o
   0   0  18     36.83     33.69      0.48 o
   1   0  18      2.74      3.15      1.61 <
   2   0  18     60.28     60.26      0.65 o
   3   0  18      2.26      6.54      1.99 <
   4   0  18     25.10     25.76      0.38 o
   5   0  18      1.10      1.05      8.35 <
   0   1  18      8.44      8.70      0.65 o
   1   1  18     23.94     24.29      0.31 o
   2   1  18      5.71      5.21      0.61 o
   3   1  18     27.86     28.16      0.33 o
   4   1  18      4.14      1.76      1.37 <
   0   2  18      3.95      8.09      3.44 <
